# Supplementary material for: Profiling of tumour-associated microbiota in human hepatocellular carcinoma
Source: Sci Rep. 2021 May 19;11:10589. doi: 10.1038/s41598-021-89963-1 (PMC8134445; doi:10.1038/s41598-021-89963-1)
Supplement: Supplementary file 2 — Supplementary Information. [file 41598_2021_89963_MOESM2_ESM.zip]

Archive with 2 entries (2 files):
- Supplemental Data 1.qzv
- __MACOSX/._Supplemental Data 1.qzv
